# Supplementary material for: Copper Coordination to the Prion Fragment (95–126): Implications for Neurodegenerative Diseases
Source: Int J Mol Sci. 2026 May 8;27(10):4184. doi: 10.3390/ijms27104184 (PMC13206253; doi:10.3390/ijms27104184)
Supplement: Supplementary file 1 [file ijms-27-04184-s001.zip]

Archive with 1 entries (1 files):
- ijms-4229196-supplementary.pdf
